# Supplementary material for: Filtration performance, fit test and side effects of respiratory personal protective equipment following decontamination: Observations for user safety and comfort
Source: PLoS One. 2023 Jan 23;18(1):e0280426. doi: 10.1371/journal.pone.0280426 (PMC9870121; doi:10.1371/journal.pone.0280426)
Supplement: S1 Table — (XLSX) [file pone.0280426.s003.xlsx]

## Sheet: Feuil2
FFR model	Treatment	Filtration efficiency (%)	Filtration efficiency Average (%)	Filtration Efficiency Standard Dev	Presure Drop before (mbar)	Presure Drop after (mbar)	Presure Drop Before Average (mbar)	Presure Drop Before Standard Dev
3M 1870+	No treatment	97	97	-	0.78	0.8	0.78	-
3M 1870+	VP4	99	98.6667	0.57735	0.78	0.8	0.73	0.06245
3M 1870+	VP4	98			0.75	0.85
3M 1870+	VP4	99			0.66	0.83
Moldex 1512	No treatment	96	96	-	1.07	1.2	1.07	-
Moldex 1512	VP4	92	94.3333	2.08167	0.95	1.07	0.986667	0.0635085
Moldex 1512	VP4	95			0.95	1.15
Moldex 1512	VP4	96			1.06	1.16
Moldex 1511	no treatment	97	97	-	1.06	1.14	1.06	-
Moldex 1511	Bioquell	97	97	1.30931	1.1	1.14	1.09875	0.0640173
Moldex 1511	Bioquell	96			0.99	1.07
Moldex 1511	Bioquell	96			1.07	1.11
Moldex 1511	Bioquell	98			1.06	1.15
Moldex 1511	Bioquell	98			1.16	1.25
Moldex 1511	Bioquell	97			1.09	1.18
Moldex 1511	Bioquell	99			1.2	1.25
Moldex 1511	Bioquell	95			1.12	1.19
